# Supplementary material for: A revised checklist of Pottiaceae (Bryophyta) in Mongolia
Source: PhytoKeys. 2026 Jun 1;275:191–208. doi: 10.3897/phytokeys.275.197551 (PMC13247620; doi:10.3897/phytokeys.275.197551)
Supplement: Supplementary material 1 — Full checklist of Mongolian Pottiaceae [file phytokeys-275-191_article-197551__-s001.xlsx]

## Sheet: S1_Full_checklist
Subfamily	Genus	Accepted taxon	Author	Infraspecific rank	Status	No. of verified records	No. of provinces occupied	No. of sums occupied	Province/city distribution	Sum-level distribution (Province:Sum)	Administrative unit keys (province_sum)
Barbuloideae	Anoectangium	Anoectangium aestivum	(Hedw.) Mitt	species	New taxon record	1	1	1	Arkhangai	Arkhangai: Khairkhan	Arkhangai_Khairkhan
Barbuloideae	Ardeuma	Ardeuma recurvirostrum	(Hedw.) R.H. Zander & Hedd	species	Previously recorded	6	5	6	Bayan-Ölgii; Bayankhongor; Govi-Altai; Khövsgöl; Övörkhangai	Bayan-Ölgii: Sagsai; Bayankhongor: Bogd; Govi-Altai: Biger; Khövsgöl: Renchinlkhümbe; Khövsgöl: Ulaan-Uul; Övörkhangai: Bat-Ölzii	Bayan-Ölgii_Sagsai; Bayankhongor_Bogd; Govi-Altai_Biger; Khövsgöl_Renchinlkhümbe; Khövsgöl_Ulaan-Uul; Övörkhangai_Bat-Ölzii
Barbuloideae	Barbula	Barbula unguiculata	Hedw	species	Previously recorded	8	6	8	Arkhangai; Dornod; Dornogovi; Govi-Altai; Khövsgöl; Sükhbaatar	Arkhangai: Tariat; Arkhangai: Tsetserleg; Dornod: Dashbalbar; Dornogovi: Dalanjargalan; Govi-Altai: Khaliun; Khövsgöl: Renchinlkhümbe; Sükhbaatar: Dariganga; Sükhbaatar: Tümentsogt	Arkhangai_Tariat; Arkhangai_Tsetserleg; Dornod_Dashbalbar; Dornogovi_Dalanjargalan; Govi-Altai_Khaliun; Khövsgöl_Renchinlkhümbe; Sükhbaatar_Dariganga; Sükhbaatar_Tümentsogt
Barbuloideae	Bryoerythrophyllum	Bryoerythrophyllum ferruginascens	(Stirt.) Giacom	species	Previously recorded	14	12	14	Bayankhongor; Bulgan; Dundgovi; Govi-Altai; Khövsgöl; Sükhbaatar; Töv; Ulaanbaatar; Uvs; Zavkhan; Ömnögovi; Övörkhangai	Bayankhongor: Bogd; Bulgan: Gurvanbulag; Dundgovi: Adaatsag; Govi-Altai: Altai; Govi-Altai: Biger; Khövsgöl: Renchinlkhümbe; Khövsgöl: Ulaan-Uul; Sükhbaatar: Dariganga; Töv: Altanbulag; Ulaanbaatar: Khan-Uul District; Uvs: Sagil; Zavkhan: Aldarkhaan; Ömnögovi: Khankhongor; Övörkhangai: Bat-Ölzii	Bayankhongor_Bogd; Bulgan_Gurvanbulag; Dundgovi_Adaatsag; Govi-Altai_Altai; Govi-Altai_Biger; Khövsgöl_Renchinlkhümbe; Khövsgöl_Ulaan-Uul; Sükhbaatar_Dariganga; Töv_Altanbulag; Ulaanbaatar_Khan-Uul District; Uvs_Sagil; Zavkhan_Aldarkhaan; Ömnögovi_Khankhongor; Övörkhangai_Bat-Ölzii
Barbuloideae	Bryoerythrophyllum	Bryoerythrophyllum inaequalifolium	(Taylor) R.H. Zander	species	New taxon record	2	1	2	Bulgan	Bulgan: Gurvanbulag; Bulgan: Khangal	Bulgan_Gurvanbulag; Bulgan_Khangal
Barbuloideae	Bryoerythrophyllum	Bryoerythrophyllum latinervium	(Holmen) Fedosov & Ignatova	species	Previously recorded	15	11	15	Dornod; Dornogovi; Dundgovi; Govi-Altai; Khovd; Khövsgöl; Sükhbaatar; Töv; Ulaanbaatar; Uvs; Ömnögovi	Dornod: Sergelen; Dornogovi: Dalanjargalan; Dundgovi: Adaatsag; Govi-Altai: Khaliun; Govi-Altai: Tsogt; Khovd: Üyench; Khövsgöl: Alag-Erdene; Khövsgöl: Tömörbulag; Sükhbaatar: Dariganga; Töv: Bayan-Önjüül; Ulaanbaatar: Khan-Uul District; Uvs: Bökhmörön; Uvs: Sagil; Ömnögovi: Khankhongor; Ömnögovi: Noyon	Dornod_Sergelen; Dornogovi_Dalanjargalan; Dundgovi_Adaatsag; Govi-Altai_Khaliun; Govi-Altai_Tsogt; Khovd_Üyench; Khövsgöl_Alag-Erdene; Khövsgöl_Tömörbulag; Sükhbaatar_Dariganga; Töv_Bayan-Önjüül; Ulaanbaatar_Khan-Uul District; Uvs_Bökhmörön; Uvs_Sagil; Ömnögovi_Khankhongor; Ömnögovi_Noyon
Barbuloideae	Bryoerythrophyllum	Bryoerythrophyllum recurvirostrum	(Hedw.) P.C. Chen	species	Previously recorded	83	20	83	Arkhangai; Bayan-Ölgii; Bayankhongor; Bulgan; Darkhan-Uul; Dornod; Dornogovi; Dundgovi; Govi-Altai; Khentii; Khovd; Khövsgöl; Selenge; Sükhbaatar; Töv; Ulaanbaatar; Uvs; Zavkhan; Ömnögovi; Övörkhangai	Arkhangai: Chuluut; Arkhangai: Erdenemandal; Arkhangai: Ikh-Tamir; Arkhangai: Khangai; Arkhangai: Tariat; Arkhangai: Tüvshrüülekh; Bayan-Ölgii: Sagsai; Bayankhongor: Bayangovi; Bayankhongor: Bogd; Bayankhongor: Gurvanbulag; Bulgan: Bayan-Agt; Bulgan: Gurbanbulag; Bulgan: Khangal; Bulgan: Khutag-Öndör; Bulgan: Saikhan; Bulgan: Teshig; Darkhan-Uul: Khongor; Darkhan-Uul: Sharyngol; Dornod: Bayan-Uul…	Arkhangai_Chuluut; Arkhangai_Erdenemandal; Arkhangai_Ikh-Tamir; Arkhangai_Khangai; Arkhangai_Tariat; Arkhangai_Tüvshrüülekh; Bayan-Ölgii_Sagsai; Bayankhongor_Bayangovi; Bayankhongor_Bogd; Bayankhongor_Gurvanbulag; Bulgan_Bayan-Agt; Bulgan_Gurbanbulag; Bulgan_Khangal; Bulgan_Khutag-Öndör; Bulgan_Saikhan; Bulgan_Teshig; Darkhan-Uul_Khongor; Darkhan-Uul_Sharyngol; Dornod_Bayan-Uul; Dornod_Bayandun; …
Barbuloideae	Bryoerythrophyllum	Bryoerythrophyllum rotundatum	(Lindb. & Arnell) P.C. Chen	species	New taxon record	1	1	1	Bayankhongor	Bayankhongor: Bogd	Bayankhongor_Bogd
Barbuloideae	Bryoerythrophyllum	Bryoerythrophyllum sollmanianum	J.A. Jiménez, M.J. Cano & Shevock	species	New taxon record	12	5	12	Arkhangai; Bulgan; Khövsgöl; Töv; Ulaanbaatar	Arkhangai: Erdenemandal; Arkhangai: Tsetserleg; Arkhangai: Tüvshrüülekh; Bulgan: Gurvanbulag; Bulgan: Khangal; Bulgan: Khutag-Öndör; Khövsgöl: Renchinlkhümbe; Töv: Altanbulag; Töv: Erdene; Töv: Möngönmorit; Töv: Sergelen; Ulaanbaatar: Khan-Uul District	Arkhangai_Erdenemandal; Arkhangai_Tsetserleg; Arkhangai_Tüvshrüülekh; Bulgan_Gurvanbulag; Bulgan_Khangal; Bulgan_Khutag-Öndör; Khövsgöl_Renchinlkhümbe; Töv_Altanbulag; Töv_Erdene; Töv_Möngönmorit; Töv_Sergelen; Ulaanbaatar_Khan-Uul District
Barbuloideae	Didymodon	Didymodon acutus	(Brid.) K. Saito	species	Previously recorded	15	10	15	Arkhangai; Bayankhongor; Dornogovi; Govi-Altai; Khovd; Khövsgöl; Töv; Ulaanbaatar; Uvs; Ömnögovi	Arkhangai: Chuluut; Bayankhongor: Baatsagaan; Bayankhongor: Gurvanbulag; Dornogovi: Dalanjargalan; Govi-Altai: Biger; Govi-Altai: Darvi; Khovd: Altai; Khovd: Buyant; Khövsgöl: Renchinlkhümbe; Töv: Altanbulag; Töv: Bayan-Önjüül; Ulaanbaatar: Khan-Uul District; Uvs: Türgen; Ömnögovi: Gurvantes; Ömnögovi: Khankhongor	Arkhangai_Chuluut; Bayankhongor_Baatsagaan; Bayankhongor_Gurvanbulag; Dornogovi_Dalanjargalan; Govi-Altai_Biger; Govi-Altai_Darvi; Khovd_Altai; Khovd_Buyant; Khövsgöl_Renchinlkhümbe; Töv_Altanbulag; Töv_Bayan-Önjüül; Ulaanbaatar_Khan-Uul District; Uvs_Türgen; Ömnögovi_Gurvantes; Ömnögovi_Khankhongor
Barbuloideae	Didymodon	Didymodon anserinocapitatus	(X.J. Li) R.H. Zander	species	Previously recorded	2	2	2	Bayankhongor; Govi-Altai	Bayankhongor: Bogd; Govi-Altai: Altai	Bayankhongor_Bogd; Govi-Altai_Altai
Barbuloideae	Didymodon	Didymodon asperifolius	(Mitt.) H.A. Crum, Steere & L.E. Anderson	species	Previously recorded	10	5	10	Bayankhongor; Govi-Altai; Khövsgöl; Töv; Zavkhan	Bayankhongor: Bayangovi; Bayankhongor: Bogd; Bayankhongor: Buutsagaan; Bayankhongor: Gurvanbulag; Bayankhongor: Tolb nuur; Govi-Altai: Altai; Khövsgöl: Renchinlkhümbe; Khövsgöl: Ulaan-Uul; Töv: Altanbulag; Zavkhan: Nömrög	Bayankhongor_Bayangovi; Bayankhongor_Bogd; Bayankhongor_Buutsagaan; Bayankhongor_Gurvanbulag; Bayankhongor_Tolb nuur; Govi-Altai_Altai; Khövsgöl_Renchinlkhümbe; Khövsgöl_Ulaan-Uul; Töv_Altanbulag; Zavkhan_Nömrög
Barbuloideae	Didymodon	Didymodon australasiae	(Hook. & Grev.) R. H. Zander	species	Previously recorded	3	3	3	Bayankhongor; Govi-Altai; Ömnögovi	Bayankhongor: Bogd; Govi-Altai: Altai; Ömnögovi: Khankhongor	Bayankhongor_Bogd; Govi-Altai_Altai; Ömnögovi_Khankhongor
Barbuloideae	Didymodon	Didymodon constrictus	(Mitt.) K. Saito	species	Previously recorded	2	2	2	Khövsgöl; Selenge	Khövsgöl: Tsagaannuur; Selenge: Shaamar	Khövsgöl_Tsagaannuur; Selenge_Shaamar
Barbuloideae	Didymodon	Didymodon constrictus var. flexicuspus	(P.C. Chen) K. Saito	variety	Previously recorded	13	9	13	Arkhangai; Bulgan; Dornod; Govi-Altai; Khovd; Khövsgöl; Sükhbaatar; Ulaanbaatar; Uvs	Arkhangai: Chuluut; Arkhangai: Tsetserleg; Bulgan: Khangal; Dornod: Sergelen; Govi-Altai: Jargalan; Khovd: Bulgan; Khövsgöl: Renchinlkhümbe; Khövsgöl: Tsagaannuur; Khövsgöl: Ulaan-Uul; Sükhbaatar: Dariganga; Ulaanbaatar: Khan-Uul District; Uvs: Sagil; Uvs: Tes	Arkhangai_Chuluut; Arkhangai_Tsetserleg; Bulgan_Khangal; Dornod_Sergelen; Govi-Altai_Jargalan; Khovd_Bulgan; Khövsgöl_Renchinlkhümbe; Khövsgöl_Tsagaannuur; Khövsgöl_Ulaan-Uul; Sükhbaatar_Dariganga; Ulaanbaatar_Khan-Uul District; Uvs_Sagil; Uvs_Tes
Barbuloideae	Didymodon	Didymodon cordatus	Jur	species	Previously recorded	1	1	1	Khövsgöl	Khövsgöl: Tsagaannuur	Khövsgöl_Tsagaannuur
Barbuloideae	Didymodon	Didymodon fallax	(Hedw.) R.H. Zander	species	Previously recorded	2	2	2	Khovd; Khövsgöl	Khovd: Altai; Khövsgöl: Renchinlkhümbe	Khovd_Altai; Khövsgöl_Renchinlkhümbe
Barbuloideae	Didymodon	Didymodon ferrugineus	(Schimper ex Bescherelle) M. O. Hill	species	Previously recorded	4	3	4	Govi-Altai; Khövsgöl; Selenge	Govi-Altai: Jargalan; Khövsgöl: Renchinlkhümbe; Khövsgöl: Ulaan-Uul; Selenge: Baruunbüren	Govi-Altai_Jargalan; Khövsgöl_Renchinlkhümbe; Khövsgöl_Ulaan-Uul; Selenge_Baruunbüren
Barbuloideae	Didymodon	Didymodon gaochienii	B.C. Tan & Y. Jia	species	Previously recorded	12	7	12	Arkhangai; Darkhan-Uul; Khövsgöl; Selenge; Töv; Ulaanbaatar; Uvs	Arkhangai: Tsetserleg; Arkhangai: Tüvshrüülekh; Darkhan-Uul: Sharyngol; Khövsgöl: Renchinlkhümbe; Selenge: Shaamar; Töv: Altanbulag; Töv: Batsümber; Töv: Erdene; Töv: Möngönmorit; Töv: Sergelen; Ulaanbaatar: Khan-Uul District; Uvs: Baruunturuun	Arkhangai_Tsetserleg; Arkhangai_Tüvshrüülekh; Darkhan-Uul_Sharyngol; Khövsgöl_Renchinlkhümbe; Selenge_Shaamar; Töv_Altanbulag; Töv_Batsümber; Töv_Erdene; Töv_Möngönmorit; Töv_Sergelen; Ulaanbaatar_Khan-Uul District; Uvs_Baruunturuun
Barbuloideae	Didymodon	Didymodon glaucus	Ryan	species	Previously recorded	1	1	1	Bulgan	Bulgan: Teshig	Bulgan_Teshig
Barbuloideae	Didymodon	Didymodon hedysariformis	Otnyukova	species	Previously recorded	7	4	7	Bulgan; Khövsgöl; Töv; Ulaanbaatar	Bulgan: Gurvanbulag; Bulgan: Khangal; Bulgan: Teshig; Khövsgöl: Alag-Erdene; Khövsgöl: Renchinlkhümbe; Töv: Erdene; Ulaanbaatar: Khan-Uul District	Bulgan_Gurvanbulag; Bulgan_Khangal; Bulgan_Teshig; Khövsgöl_Alag-Erdene; Khövsgöl_Renchinlkhümbe; Töv_Erdene; Ulaanbaatar_Khan-Uul District
Barbuloideae	Didymodon	Didymodon icmadophilus	(Schimp. ex Müll. Hal.) K. Saito	species	Previously recorded	9	7	9	Arkhangai; Bayan-Ölgii; Bayankhongor; Khövsgöl; Ulaanbaatar; Uvs; Ömnögovi	Arkhangai: Tariat; Bayan-Ölgii: Nogoonnuur; Bayankhongor: Bogd; Khövsgöl: Alag-Erdene; Khövsgöl: Khankh; Khövsgöl: Renchinlkhümbe; Ulaanbaatar: Khan-Uul District; Uvs: Bökhmörön; Ömnögovi: Sevrei	Arkhangai_Tariat; Bayan-Ölgii_Nogoonnuur; Bayankhongor_Bogd; Khövsgöl_Alag-Erdene; Khövsgöl_Khankh; Khövsgöl_Renchinlkhümbe; Ulaanbaatar_Khan-Uul District; Uvs_Bökhmörön; Ömnögovi_Sevrei
Barbuloideae	Didymodon	Didymodon johansenii	(R.S. Williams) H.A. Crum	species	Previously recorded	1	1	1	Govi-Altai	Govi-Altai: Biger	Govi-Altai_Biger
Barbuloideae	Didymodon	Didymodon kunlunensis	D.P. Zhao, S. Mamtimin & S. He	species	Previously recorded	1	1	1	Govi-Altai	Govi-Altai: Tsogt	Govi-Altai_Tsogt
Barbuloideae	Didymodon	Didymodon leskeoides	K. Saito	species	Previously recorded	1	1	1	Khövsgöl	Khövsgöl: Renchinlkhümbe	Khövsgöl_Renchinlkhümbe
Barbuloideae	Didymodon	Didymodon maximus	(Syed & Crundw.) M.O. Hill	species	Previously recorded	2	2	2	Arkhangai; Zavkhan	Arkhangai: Khangai; Zavkhan: Otgon	Arkhangai_Khangai; Zavkhan_Otgon
Barbuloideae	Didymodon	Didymodon mongolicus	D. P. Zhao &T. R. Zhang	species	Previously recorded	4	4	4	Bayankhongor; Khovd; Töv; Ömnögovi	Bayankhongor: Bogd; Khovd: Bulgan; Töv: Bayan-Önjüül; Ömnögovi: Noyon	Bayankhongor_Bogd; Khovd_Bulgan; Töv_Bayan-Önjüül; Ömnögovi_Noyon
Barbuloideae	Didymodon	Didymodon nigrescens	(Mitt.) K. Saito	species	Previously recorded	9	7	9	Arkhangai; Govi-Altai; Khövsgöl; Selenge; Sükhbaatar; Töv; Övörkhangai	Arkhangai: Erdenemandal; Govi-Altai: Biger; Khövsgöl: Ulaan-Uul; Selenge: Baruunbüren; Sükhbaatar: Dariganga; Töv: Altanbulag; Töv: Erdene; Övörkhangai: Bat-Ölzii; Övörkhangai: Uyanga	Arkhangai_Erdenemandal; Govi-Altai_Biger; Khövsgöl_Ulaan-Uul; Selenge_Baruunbüren; Sükhbaatar_Dariganga; Töv_Altanbulag; Töv_Erdene; Övörkhangai_Bat-Ölzii; Övörkhangai_Uyanga
Barbuloideae	Didymodon	Didymodon perobtusus	Broth	species	Previously recorded	4	2	4	Arkhangai; Khövsgöl	Arkhangai: Chuluut; Khövsgöl: Khankh; Khövsgöl: Renchinlkhümbe; Khövsgöl: Ulaan-Uul	Arkhangai_Chuluut; Khövsgöl_Khankh; Khövsgöl_Renchinlkhümbe; Khövsgöl_Ulaan-Uul
Barbuloideae	Didymodon	Didymodon rigidulus	Hedw	species	Previously recorded	48	17	48	Arkhangai; Bayan-Ölgii; Bayankhongor; Bulgan; Darkhan-Uul; Dornod; Dornogovi; Govi-Altai; Khovd; Khövsgöl; Selenge; Töv; Ulaanbaatar; Uvs; Zavkhan; Ömnögovi; Övörkhangai	Arkhangai: Khotont; Arkhangai: Tariat; Bayan-Ölgii: Nogoonnuur; Bayankhongor: Baatsagaan; Bayankhongor: Bayinlig; Bayankhongor: Bogd; Bayankhongor: Buutsagaan; Bulgan: Gurvanbulag; Bulgan: Khangal; Bulgan: Khutag-Öndör; Bulgan: Teshig; Darkhan-Uul: Sharyngol; Dornod: Gurvanzagal; Dornogovi: Dalanjargalan; Govi-Altai: Altai; Govi-Altai: Biger; Govi-Altai: Bugat; Govi-Altai: Darvi; Govi-Altai: Khal…	Arkhangai_Khotont; Arkhangai_Tariat; Bayan-Ölgii_Nogoonnuur; Bayankhongor_Baatsagaan; Bayankhongor_Bayinlig; Bayankhongor_Bogd; Bayankhongor_Buutsagaan; Bulgan_Gurvanbulag; Bulgan_Khangal; Bulgan_Khutag-Öndör; Bulgan_Teshig; Darkhan-Uul_Sharyngol; Dornod_Gurvanzagal; Dornogovi_Dalanjargalan; Govi-Altai_Altai; Govi-Altai_Biger; Govi-Altai_Bugat; Govi-Altai_Darvi; Govi-Altai_Khaliun; Govi-Altai_Ton…
Barbuloideae	Didymodon	Didymodon rigidulus var. subulatus	(Thér. & E.B. Bartram ex E.B. Bartram) R.H. Zander	variety	Previously recorded	3	2	3	Govi-Altai; Khovd	Govi-Altai: Bugat; Khovd: Bulgan; Khovd: Möst	Govi-Altai_Bugat; Khovd_Bulgan; Khovd_Möst
Barbuloideae	Didymodon	Didymodon rivicola	(Broth.) R.H. Zander	species	New taxon record	1	1	1	Govi-Altai	Govi-Altai: Altai	Govi-Altai_Altai
Barbuloideae	Didymodon	Didymodon rufidulus	(Müll. Hal.) Broth	species	Previously recorded	1	1	1	Töv	Töv: Erdenesant	Töv_Erdenesant
Barbuloideae	Didymodon	Didymodon tectorum	(Müll. Hal.) K. Saito	species	Previously recorded	6	5	6	Arkhangai; Bayankhongor; Dornogovi; Ulaanbaatar; Uvs	Arkhangai: Ikh-Tamir; Arkhangai: Khangai; Bayankhongor: Bayinlig; Dornogovi: Khuvsgul; Ulaanbaatar: Khan-Uul District; Uvs: Tarialan	Arkhangai_Ikh-Tamir; Arkhangai_Khangai; Bayankhongor_Bayinlig; Dornogovi_Khuvsgul; Ulaanbaatar_Khan-Uul District; Uvs_Tarialan
Barbuloideae	Didymodon	Didymodon tibeticus	J. Kou, X.M. Shao & C. Feng	species	Previously recorded	4	4	4	Arkhangai; Bayankhongor; Ulaanbaatar; Uvs	Arkhangai: Khangai; Bayankhongor: Bayantsagaan; Ulaanbaatar: Khan-Uul District; Uvs: Bökhmörön	Arkhangai_Khangai; Bayankhongor_Bayantsagaan; Ulaanbaatar_Khan-Uul District; Uvs_Bökhmörön
Barbuloideae	Didymodon	Didymodon tophaceus	(Brid.) Lisa	species	Previously recorded	3	3	3	Arkhangai; Govi-Altai; Ömnögovi	Arkhangai: Ikh-Tamir; Govi-Altai: Biger; Ömnögovi: Noyon	Arkhangai_Ikh-Tamir; Govi-Altai_Biger; Ömnögovi_Noyon
Barbuloideae	Didymodon	Didymodon vinealis	(Brid.) R.H. Zander	species	Previously recorded	14	8	14	Arkhangai; Bayankhongor; Govi-Altai; Khovd; Khövsgöl; Töv; Zavkhan; Ömnögovi	Arkhangai: Ikh-Tamir; Arkhangai: Öndör-Ulaan; Bayankhongor: Bogd; Govi-Altai: Bugat; Govi-Altai: Khaliun; Khovd: Altai; Khovd: Bulgan; Khovd: Duut; Khovd: Mönkhkhairkhan; Khövsgöl: Ulaan-Uul; Töv: Altanbulag; Töv: Bayan-Önjüül; Zavkhan: Otgon; Ömnögovi: Noyon	Arkhangai_Ikh-Tamir; Arkhangai_Öndör-Ulaan; Bayankhongor_Bogd; Govi-Altai_Bugat; Govi-Altai_Khaliun; Khovd_Altai; Khovd_Bulgan; Khovd_Duut; Khovd_Mönkhkhairkhan; Khövsgöl_Ulaan-Uul; Töv_Altanbulag; Töv_Bayan-Önjüül; Zavkhan_Otgon; Ömnögovi_Noyon
Barbuloideae	Didymodon	Didymodon zanderi	Afonina & Ignatova	species	Previously recorded	1	1	1	Töv	Töv: Batsümber	Töv_Batsümber
Barbuloideae	Gymnostomum	Gymnostomum aeruginosum	Sm	species	Previously recorded	13	6	13	Bayankhongor; Govi-Altai; Khovd; Khövsgöl; Töv; Ömnögovi	Bayankhongor: Bogd; Govi-Altai: Biger; Govi-Altai: Darvi; Govi-Altai: Khaliun; Khovd: Mönkhkhairkhan; Khövsgöl: Khankh; Khövsgöl: Renchinlkhümbe; Khövsgöl: Tömörbulag; Khövsgöl: Ulaan-Uul; Töv: Altanbulag; Ömnögovi: Gurvantes; Ömnögovi: Khankhongor; Ömnögovi: Noyon	Bayankhongor_Bogd; Govi-Altai_Biger; Govi-Altai_Darvi; Govi-Altai_Khaliun; Khovd_Mönkhkhairkhan; Khövsgöl_Khankh; Khövsgöl_Renchinlkhümbe; Khövsgöl_Tömörbulag; Khövsgöl_Ulaan-Uul; Töv_Altanbulag; Ömnögovi_Gurvantes; Ömnögovi_Khankhongor; Ömnögovi_Noyon
Barbuloideae	Gyroweisia	Gyroweisia yuennanensis	Broth	species	Previously recorded	1	1	1	Khovd	Khovd: Bulgan	Khovd_Bulgan
Barbuloideae	Leptodontium	Leptodontium flexifolium	(Dicks.) Hampe	species	Previously recorded	12	8	12	Arkhangai; Bulgan; Dornod; Khentii; Khövsgöl; Sükhbaatar; Töv; Ulaanbaatar	Arkhangai: Ikh-Tamir; Arkhangai: Khairkhan; Bulgan: Khangal; Bulgan: Saikhan; Dornod: Matad; Khentii: Binder; Khentii: Jargaltkhaan; Khentii: Ömnödelger; Khövsgöl: Tarialan; Sükhbaatar: Mönkhkhaan; Töv: Möngönmorit; Ulaanbaatar: Khan-Uul District	Arkhangai_Ikh-Tamir; Arkhangai_Khairkhan; Bulgan_Khangal; Bulgan_Saikhan; Dornod_Matad; Khentii_Binder; Khentii_Jargaltkhaan; Khentii_Ömnödelger; Khövsgöl_Tarialan; Sükhbaatar_Mönkhkhaan; Töv_Möngönmorit; Ulaanbaatar_Khan-Uul District
Barbuloideae	Molendoa	Molendoa hornschuchiana	(Hook.) Lindb. ex Limpr	species	New taxon record	2	2	2	Bayankhongor; Uvs	Bayankhongor: Bogd; Uvs: Tarialan	Bayankhongor_Bogd; Uvs_Tarialan
Barbuloideae	Molendoa	Molendoa schliephackei	(Limpr.) R.H. Zander	species	Previously recorded	5	3	5	Bulgan; Khövsgöl; Uvs	Bulgan: Gurvanbulag; Bulgan: Khangal; Bulgan: Khutag-Öndör; Khövsgöl: Tömörbulag; Uvs: Baruunturuun	Bulgan_Gurvanbulag; Bulgan_Khangal; Bulgan_Khutag-Öndör; Khövsgöl_Tömörbulag; Uvs_Baruunturuun
Barbuloideae	Molendoa	Molendoa sendtneriana	(Bruch & Schimp.)	species	Previously recorded	12	8	12	Bayankhongor; Bulgan; Govi-Altai; Khentii; Khövsgöl; Töv; Uvs; Ömnögovi	Bayankhongor: Bogd; Bulgan: Khutag-Öndör; Bulgan: Tegiin; Bulgan: Teshig; Govi-Altai: Biger; Govi-Altai: Jargalan; Khentii: Dadal; Khövsgöl: Renchinlkhümbe; Khövsgöl: Ulaan-Uul; Töv: Altanbulag; Uvs: Baruunturuun; Ömnögovi: Khankhongor	Bayankhongor_Bogd; Bulgan_Khutag-Öndör; Bulgan_Tegiin; Bulgan_Teshig; Govi-Altai_Biger; Govi-Altai_Jargalan; Khentii_Dadal; Khövsgöl_Renchinlkhümbe; Khövsgöl_Ulaan-Uul; Töv_Altanbulag; Uvs_Baruunturuun; Ömnögovi_Khankhongor
Barbuloideae	Molendoa	Molendoa sendtneriana var. yunnanica	Györffy	variety	Previously recorded	2	2	2	Töv; Ulaanbaatar	Töv: Batsümber; Ulaanbaatar: Khan-Uul District	Töv_Batsümber; Ulaanbaatar_Khan-Uul District
Barbuloideae	Streblotrichum	Streblotrichum convolutum	(Hedw.) P. Beauv	species	Previously recorded	12	7	12	Arkhangai; Darkhan-Uul; Khovd; Khövsgöl; Sükhbaatar; Töv; Ulaanbaatar	Arkhangai: Tariat; Arkhangai: Tüvshrüülekh; Darkhan-Uul: Khongor; Darkhan-Uul: Sharyngol; Khovd: Tsetseg; Khövsgöl: Renchinlkhümbe; Khövsgöl: Tsagaannuur; Khövsgöl: Ulaan-Uul; Sükhbaatar: Dariganga; Töv: Altanbulag; Töv: Möngönmorit; Ulaanbaatar: Sukhbaatar District	Arkhangai_Tariat; Arkhangai_Tüvshrüülekh; Darkhan-Uul_Khongor; Darkhan-Uul_Sharyngol; Khovd_Tsetseg; Khövsgöl_Renchinlkhümbe; Khövsgöl_Tsagaannuur; Khövsgöl_Ulaan-Uul; Sükhbaatar_Dariganga; Töv_Altanbulag; Töv_Möngönmorit; Ulaanbaatar_Sukhbaatar District
Pottioideae	Aloina	Aloina brevirostris	(Hook. & Grev.) Kindb	species	Previously recorded	9	5	9	Bayankhongor; Govi-Altai; Khövsgöl; Zavkhan; Ömnögovi	Bayankhongor: Bayantsagaan; Bayankhongor: Bogd; Govi-Altai: Darvi; Govi-Altai: Khaliun; Govi-Altai: Tsogt; Khövsgöl: Tsagaannuur; Zavkhan: Tosontsengel; Ömnögovi: Gurvantes; Ömnögovi: Khankhongor	Bayankhongor_Bayantsagaan; Bayankhongor_Bogd; Govi-Altai_Darvi; Govi-Altai_Khaliun; Govi-Altai_Tsogt; Khövsgöl_Tsagaannuur; Zavkhan_Tosontsengel; Ömnögovi_Gurvantes; Ömnögovi_Khankhongor
Pottioideae	Aloina	Aloina rigida	(Hedw.) Limpr	species	Previously recorded	4	4	4	Darkhan-Uul; Govi-Altai; Khövsgöl; Ömnögovi	Darkhan-Uul: Sharyngol; Govi-Altai: Darvi; Khövsgöl: Renchinlkhümbe; Ömnögovi: Gurvantaes	Darkhan-Uul_Sharyngol; Govi-Altai_Darvi; Khövsgöl_Renchinlkhümbe; Ömnögovi_Gurvantaes
Pottioideae	Crossidium	Crossidium squamiferum	(Viv.) Jur	species	Previously recorded	16	5	16	Bayankhongor; Govi-Altai; Khovd; Uvs; Ömnögovi	Bayankhongor: Bayantsagaan; Bayankhongor: Bayinlig; Bayankhongor: Bogd; Govi-Altai: Khaliun; Govi-Altai: Tonkhil; Govi-Altai: Tsogt; Khovd: Altai; Khovd: Bulgan; Khovd: Üyench; Uvs: Sagil; Uvs: Tarialan; Ömnögovi: Gurvantaes; Ömnögovi: Gurvantes; Ömnögovi: Khankhongor; Ömnögovi: Nomgon; Ömnögovi: Noyon	Bayankhongor_Bayantsagaan; Bayankhongor_Bayinlig; Bayankhongor_Bogd; Govi-Altai_Khaliun; Govi-Altai_Tonkhil; Govi-Altai_Tsogt; Khovd_Altai; Khovd_Bulgan; Khovd_Üyench; Uvs_Sagil; Uvs_Tarialan; Ömnögovi_Gurvantaes; Ömnögovi_Gurvantes; Ömnögovi_Khankhongor; Ömnögovi_Nomgon; Ömnögovi_Noyon
Pottioideae	Crossidium	Crossidium squamiferum var. pottioideum	(De Not.) Mönk	variety	Previously recorded	1	1	1	Uvs	Uvs: Tarialan	Uvs_Tarialan
Pottioideae	Hennediella	Hennediella heimii	(Hedw.) R.H. Zander	species	Previously recorded	4	4	4	Bayan-Ölgii; Khovd; Zavkhan; Ömnögovi	Bayan-Ölgii: Nogoonnuur; Khovd: Mönkhkhairkhan; Zavkhan: Bayantes; Ömnögovi: Noyon	Bayan-Ölgii_Nogoonnuur; Khovd_Mönkhkhairkhan; Zavkhan_Bayantes; Ömnögovi_Noyon
Pottioideae	Hilpertia	Hilpertia velenovskyi	(Schiffn.) R.H. Zander	species	Previously recorded	3	3	3	Khovd; Khövsgöl; Ömnögovi	Khovd: Bulgan; Khövsgöl: Tsagaannuur; Ömnögovi: Noyon	Khovd_Bulgan; Khövsgöl_Tsagaannuur; Ömnögovi_Noyon
Pottioideae	Phascum	Phascum cuspidatum var. schreberianum	(Dicks.) Brid	variety	New taxon record	5	5	5	Arkhangai; Bayankhongor; Khövsgöl; Ulaanbaatar; Övörkhangai	Arkhangai: Tüvshrüülekh; Bayankhongor: Bogd; Khövsgöl: Renchinlkhümbe; Ulaanbaatar: Khan-Uul District; Övörkhangai: Bayan-Öndör	Arkhangai_Tüvshrüülekh; Bayankhongor_Bogd; Khövsgöl_Renchinlkhümbe; Ulaanbaatar_Khan-Uul District; Övörkhangai_Bayan-Öndör
Pottioideae	Pottia	Pottia bryoides	(Dicks.) Mitt	species	Previously recorded	1	1	1	Uvs	Uvs: Bökhmörön	Uvs_Bökhmörön
Pottioideae	Pottia	Pottia lanceolata	(Hedw.) Müll. Hal	species	Previously recorded	1	1	1	Khovd	Khovd: Mönkhkhairkhan	Khovd_Mönkhkhairkhan
Pottioideae	Pterygoneurum	Pterygoneurum kozlovii	Laz	species	Previously recorded	8	5	8	Bayankhongor; Govi-Altai; Khovd; Khövsgöl; Ulaanbaatar	Bayankhongor: Ölziit; Govi-Altai: Bugat; Govi-Altai: Khaliun; Govi-Altai: Sharga; Khovd: Altai; Khovd: Tsetseg; Khövsgöl: Renchinlkhümbe; Ulaanbaatar: Sukhbaatar District	Bayankhongor_Ölziit; Govi-Altai_Bugat; Govi-Altai_Khaliun; Govi-Altai_Sharga; Khovd_Altai; Khovd_Tsetseg; Khövsgöl_Renchinlkhümbe; Ulaanbaatar_Sukhbaatar District
Pottioideae	Pterygoneurum	Pterygoneurum ovatum	(Hedw.) Dixon	species	Previously recorded	1	1	1	Khovd	Khovd: Üyench	Khovd_Üyench
Pottioideae	Pterygoneurum	Pterygoneurum subsessile	(Brid.) Jur	species	Previously recorded	8	3	8	Bayan-Ölgii; Bayankhongor; Govi-Altai	Bayan-Ölgii: Nogoonnuur; Bayankhongor: Bayantsagaan; Bayankhongor: Bayinlig; Govi-Altai: Biger; Govi-Altai: Bugat; Govi-Altai: Khaliun; Govi-Altai: Tonkhil; Govi-Altai: Tsogt	Bayan-Ölgii_Nogoonnuur; Bayankhongor_Bayantsagaan; Bayankhongor_Bayinlig; Govi-Altai_Biger; Govi-Altai_Bugat; Govi-Altai_Khaliun; Govi-Altai_Tonkhil; Govi-Altai_Tsogt
Pottioideae	Stegonia	Stegonia latifolia	(Schwägr.) Venturi ex Broth	species	Previously recorded	15	6	15	Bayankhongor; Govi-Altai; Khovd; Töv; Uvs; Zavkhan	Bayankhongor: Bayangovi; Bayankhongor: Bogd; Govi-Altai: Altai; Govi-Altai: Bugat; Govi-Altai: Jargalan; Govi-Altai: Tonkhil; Govi-Altai: Tsogt; Khovd: Bulgan; Khovd: Mönkhkhairkhan; Töv: Altanbulag; Uvs: Khovd; Uvs: Sagil; Uvs: Tarialan; Zavkhan: Ikh-Uul; Zavkhan: Otgon	Bayankhongor_Bayangovi; Bayankhongor_Bogd; Govi-Altai_Altai; Govi-Altai_Bugat; Govi-Altai_Jargalan; Govi-Altai_Tonkhil; Govi-Altai_Tsogt; Khovd_Bulgan; Khovd_Mönkhkhairkhan; Töv_Altanbulag; Uvs_Khovd; Uvs_Sagil; Uvs_Tarialan; Zavkhan_Ikh-Uul; Zavkhan_Otgon
Pottioideae	Stegonia	Stegonia pilifera	(Brid.) H.A. Crum & L.E. Anderson	species	New taxon record	4	2	4	Khovd; Uvs	Khovd: Bulgan; Uvs: Bökhmörön; Uvs: Sagil; Uvs: Tarialan	Khovd_Bulgan; Uvs_Bökhmörön; Uvs_Sagil; Uvs_Tarialan
Pottioideae	Syntrichia	Syntrichia bidentata	(X.L. Bai) Ochyra	species	Previously recorded	8	4	8	Bayankhongor; Bulgan; Khovd; Ömnögovi	Bayankhongor: Bayan tsagan; Bayankhongor: Bogd; Bayankhongor: Zingst; Bulgan: Gurvanbulag; Khovd: Bulgan; Ömnögovi: Gurvantes; Ömnögovi: Khankhongor; Ömnögovi: Noyon	Bayankhongor_Bayan tsagan; Bayankhongor_Bogd; Bayankhongor_Zingst; Bulgan_Gurvanbulag; Khovd_Bulgan; Ömnögovi_Gurvantes; Ömnögovi_Khankhongor; Ömnögovi_Noyon
Pottioideae	Syntrichia	Syntrichia calcicola	J.J. Amann	species	New taxon record	19	10	19	Arkhangai; Bayankhongor; Bulgan; Khentii; Khovd; Khövsgöl; Töv; Ulaanbaatar; Uvs; Zavkhan	Arkhangai: Bulgan; Arkhangai: Tariat; Arkhangai: Tsetserleg; Arkhangai: Tüvshrüülekh; Bayankhongor: Bogd; Bulgan: Gurvanbulag; Khentii: Batshireet; Khovd: Bulgan; Khövsgöl: Renchinlkhümbe; Khövsgöl: Tsagaannuur; Khövsgöl: Ulaan-Uul; Töv: Altanbulag; Töv: Bornuur; Töv: Sergelen; Ulaanbaatar: Khan-Uul District; Uvs: Baruunturuun; Uvs: Tarialan; Zavkhan: Otgon; Zavkhan: Tosontsengel	Arkhangai_Bulgan; Arkhangai_Tariat; Arkhangai_Tsetserleg; Arkhangai_Tüvshrüülekh; Bayankhongor_Bogd; Bulgan_Gurvanbulag; Khentii_Batshireet; Khovd_Bulgan; Khövsgöl_Renchinlkhümbe; Khövsgöl_Tsagaannuur; Khövsgöl_Ulaan-Uul; Töv_Altanbulag; Töv_Bornuur; Töv_Sergelen; Ulaanbaatar_Khan-Uul District; Uvs_Baruunturuun; Uvs_Tarialan; Zavkhan_Otgon; Zavkhan_Tosontsengel
Pottioideae	Syntrichia	Syntrichia caninervis	Mitt	species	Previously recorded	9	2	9	Govi-Altai; Khovd	Govi-Altai: Altai; Govi-Altai: Bugat; Govi-Altai: Khaliun; Govi-Altai: Tonkhil; Govi-Altai: Tsogt; Govi-Altai: Tögrög; Khovd: Altai; Khovd: Bulgan; Khovd: Üyench	Govi-Altai_Altai; Govi-Altai_Bugat; Govi-Altai_Khaliun; Govi-Altai_Tonkhil; Govi-Altai_Tsogt; Govi-Altai_Tögrög; Khovd_Altai; Khovd_Bulgan; Khovd_Üyench
Pottioideae	Syntrichia	Syntrichia caninervis var. gypsophila	(J.J. Amann ex G. Roth) Ochyra	variety	New taxon record	2	2	2	Govi-Altai; Khovd	Govi-Altai: Bugat; Khovd: Bulgan	Govi-Altai_Bugat; Khovd_Bulgan
Pottioideae	Syntrichia	Syntrichia handelii	(Schiffn.) S. Agnew & Vondr	species	New taxon record	1	1	1	Govi-Altai	Govi-Altai: Altai	Govi-Altai_Altai
Pottioideae	Syntrichia	Syntrichia laevipila	Brid	species	Previously recorded	37	18	37	Arkhangai; Bayankhongor; Bulgan; Darkhan-Uul; Dornod; Dornogovi; Dundgovi; Govi-Altai; Khentii; Khovd; Khövsgöl; Selenge; Sükhbaatar; Töv; Ulaanbaatar; Uvs; Zavkhan; Ömnögovi	Arkhangai: Tariat; Bayankhongor: Baatsagaan; Bayankhongor: Bayinlig; Bulgan: Khangal; Bulgan: Teshig; Darkhan-Uul: Sharyngol; Dornod: Matad; Dornogovi: Dalanjargalan; Dundgovi: Erdenedalai; Govi-Altai: Altai; Govi-Altai: Tsogt; Khentii: Dadal; Khentii: Jargaltkhaan; Khentii: Kherlen; Khentii: Tsenkhermandal; Khovd: Altai; Khovd: Bulgan; Khovd: Üyench; Khövsgöl: Alag-Erdene; Khövsgöl: Renchinlkhüm…	Arkhangai_Tariat; Bayankhongor_Baatsagaan; Bayankhongor_Bayinlig; Bulgan_Khangal; Bulgan_Teshig; Darkhan-Uul_Sharyngol; Dornod_Matad; Dornogovi_Dalanjargalan; Dundgovi_Erdenedalai; Govi-Altai_Altai; Govi-Altai_Tsogt; Khentii_Dadal; Khentii_Jargaltkhaan; Khentii_Kherlen; Khentii_Tsenkhermandal; Khovd_Altai; Khovd_Bulgan; Khovd_Üyench; Khövsgöl_Alag-Erdene; Khövsgöl_Renchinlkhümbe; Khövsgöl_Ulaan-U…
Pottioideae	Syntrichia	Syntrichia norvegica	F. Weber	species	Previously recorded	22	8	22	Arkhangai; Bayankhongor; Govi-Altai; Khovd; Khövsgöl; Töv; Ulaanbaatar; Zavkhan	Arkhangai: Erdenemandal; Arkhangai: Khangai; Bayankhongor: Galuut; Bayankhongor: Gurvanbulag; Bayankhongor: Jargalant; Govi-Altai: Altai; Govi-Altai: Bugat; Govi-Altai: Erdene; Khovd: Bulgan; Khovd: Üyench; Khövsgöl: Bayanzürkh; Khövsgöl: Renchinlkhümbe; Khövsgöl: Tsagaannuur; Khövsgöl: Tömörbulag; Khövsgöl: Ulaan-Uul; Töv: Altanbulag; Töv: Bayan-Önjüül; Töv: Bornuur; Ulaanbaatar: Sukhbaatar Dist…	Arkhangai_Erdenemandal; Arkhangai_Khangai; Bayankhongor_Galuut; Bayankhongor_Gurvanbulag; Bayankhongor_Jargalant; Govi-Altai_Altai; Govi-Altai_Bugat; Govi-Altai_Erdene; Khovd_Bulgan; Khovd_Üyench; Khövsgöl_Bayanzürkh; Khövsgöl_Renchinlkhümbe; Khövsgöl_Tsagaannuur; Khövsgöl_Tömörbulag; Khövsgöl_Ulaan-Uul; Töv_Altanbulag; Töv_Bayan-Önjüül; Töv_Bornuur; Ulaanbaatar_Sukhbaatar District; Zavkhan_Ikh-U…
Pottioideae	Syntrichia	Syntrichia papillosa	(Wilson ex Spruce) Spruce	species	Previously recorded	1	1	1	Zavkhan	Zavkhan: Tosontsengel	Zavkhan_Tosontsengel
Pottioideae	Syntrichia	Syntrichia pseudohandelii	(J. Froehl.) S. Agnew & Vondr	species	New taxon record	3	2	3	Govi-Altai; Khovd	Govi-Altai: Bugat; Govi-Altai: Khaliun; Khovd: Bulgan	Govi-Altai_Bugat; Govi-Altai_Khaliun; Khovd_Bulgan
Pottioideae	Syntrichia	Syntrichia ruralis	(Hedw.) F. Weber & D. Mohr	species	Previously recorded	76	18	76	Arkhangai; Bayan-Ölgii; Bayankhongor; Bulgan; Dornod; Dundgovi; Govi-Altai; Khentii; Khovd; Khövsgöl; Selenge; Sükhbaatar; Töv; Ulaanbaatar; Uvs; Zavkhan; Ömnögovi; Övörkhangai	Arkhangai: Bulgan; Arkhangai: Chuluut; Arkhangai: Ikh-Tamir; Arkhangai: Khangai; Arkhangai: Tariat; Arkhangai: Tsenkher; Arkhangai: Tüvshrüülekh; Bayan-Ölgii: Nogoonnuur; Bayan-Ölgii: Sagsai; Bayan-Ölgii: Tsengel; Bayankhongor: Bayangovi; Bayankhongor: Bayankhongor; Bayankhongor: Bogd; Bayankhongor: Gurvanbulag; Bulgan: Gurvanbulag; Bulgan: Khangal; Bulgan: Khutag-Öndör; Bulgan: Saikhan; Dornod: …	Arkhangai_Bulgan; Arkhangai_Chuluut; Arkhangai_Ikh-Tamir; Arkhangai_Khangai; Arkhangai_Tariat; Arkhangai_Tsenkher; Arkhangai_Tüvshrüülekh; Bayan-Ölgii_Nogoonnuur; Bayan-Ölgii_Sagsai; Bayan-Ölgii_Tsengel; Bayankhongor_Bayangovi; Bayankhongor_Bayankhongor; Bayankhongor_Bogd; Bayankhongor_Gurvanbulag; Bulgan_Gurvanbulag; Bulgan_Khangal; Bulgan_Khutag-Öndör; Bulgan_Saikhan; Dornod_Matad; Dundgovi_Ada…
Pottioideae	Syntrichia	Syntrichia sinensis	(Müll. Hal.) Ochyra	species	Previously recorded	31	12	31	Arkhangai; Bayan-Ölgii; Bayankhongor; Bulgan; Govi-Altai; Khentii; Khovd; Khövsgöl; Selenge; Sükhbaatar; Töv; Uvs	Arkhangai: Ikh-Tamir; Arkhangai: Tsetserleg; Arkhangai: Tüvshrüülekh; Bayan-Ölgii: Nogoonnuur; Bayankhongor: Bayangovi; Bayankhongor: Bogd; Bulgan: Gurvanbulag; Bulgan: Khangal; Bulgan: Khutag-Öndör; Bulgan: Saikhan; Govi-Altai: Biger; Khentii: Tsenkhermandal; Khovd: Erdenebüren; Khovd: Üyench; Khövsgöl: Alag-Erdene; Khövsgöl: Renchinlkhümbe; Khövsgöl: Tsagaan-Uul; Khövsgöl: Tsagaannuur; Khövsgöl…	Arkhangai_Ikh-Tamir; Arkhangai_Tsetserleg; Arkhangai_Tüvshrüülekh; Bayan-Ölgii_Nogoonnuur; Bayankhongor_Bayangovi; Bayankhongor_Bogd; Bulgan_Gurvanbulag; Bulgan_Khangal; Bulgan_Khutag-Öndör; Bulgan_Saikhan; Govi-Altai_Biger; Khentii_Tsenkhermandal; Khovd_Erdenebüren; Khovd_Üyench; Khövsgöl_Alag-Erdene; Khövsgöl_Renchinlkhümbe; Khövsgöl_Tsagaan-Uul; Khövsgöl_Tsagaannuur; Khövsgöl_Tömörbulag; Khövs…
Pottioideae	Syntrichia	Syntrichia submontana	(Broth.) Ochyra	species	Previously recorded	58	17	58	Arkhangai; Bayankhongor; Bulgan; Dornod; Dornogovi; Govi-Altai; Khentii; Khovd; Khövsgöl; Selenge; Sükhbaatar; Töv; Ulaanbaatar; Uvs; Zavkhan; Ömnögovi; Övörkhangai	Arkhangai: Chuluut; Arkhangai: Erdenebulgan; Arkhangai: Erdenemandal; Arkhangai: Ikh-Tamir; Arkhangai: Tariat; Arkhangai: Tüvshrüülekh; Bayankhongor: Bayankhongor; Bayankhongor: Bogd; Bayankhongor: Bömbögör; Bulgan: Bayan-Agt; Bulgan: Gurvanbulag; Bulgan: Khangal; Bulgan: Khutag-Öndör; Bulgan: Saikhan; Bulgan: Teshig; Dornod: Matad; Dornogovi: Dalanjargalan; Govi-Altai: Biger; Govi-Altai: Darvi; …	Arkhangai_Chuluut; Arkhangai_Erdenebulgan; Arkhangai_Erdenemandal; Arkhangai_Ikh-Tamir; Arkhangai_Tariat; Arkhangai_Tüvshrüülekh; Bayankhongor_Bayankhongor; Bayankhongor_Bogd; Bayankhongor_Bömbögör; Bulgan_Bayan-Agt; Bulgan_Gurvanbulag; Bulgan_Khangal; Bulgan_Khutag-Öndör; Bulgan_Saikhan; Bulgan_Teshig; Dornod_Matad; Dornogovi_Dalanjargalan; Govi-Altai_Biger; Govi-Altai_Darvi; Govi-Altai_Sharga; …
Pottioideae	Syntrichia	Syntrichia virescens	(De Not.) Ochyra	species	Previously recorded	19	10	19	Arkhangai; Bayankhongor; Bulgan; Govi-Altai; Khentii; Khovd; Khövsgöl; Töv; Uvs; Zavkhan	Arkhangai: Bulgan; Arkhangai: Erdenemandal; Bayankhongor: Bayinlig; Bayankhongor: Gurvanbulag; Bulgan: Gurvanbulag; Govi-Altai: Altai; Govi-Altai: Biger; Khentii: Tsenkhermandal; Khovd: Üyench; Khövsgöl: Renchinlkhümbe; Khövsgöl: Tsagaannuur; Töv: Altanbulag; Töv: Möngönmorit; Uvs: Baruunturuun; Uvs: Khovd; Uvs: Sagil; Uvs: Tarialan; Zavkhan: Otgon; Zavkhan: Zavkhanmandal	Arkhangai_Bulgan; Arkhangai_Erdenemandal; Bayankhongor_Bayinlig; Bayankhongor_Gurvanbulag; Bulgan_Gurvanbulag; Govi-Altai_Altai; Govi-Altai_Biger; Khentii_Tsenkhermandal; Khovd_Üyench; Khövsgöl_Renchinlkhümbe; Khövsgöl_Tsagaannuur; Töv_Altanbulag; Töv_Möngönmorit; Uvs_Baruunturuun; Uvs_Khovd; Uvs_Sagil; Uvs_Tarialan; Zavkhan_Otgon; Zavkhan_Zavkhanmandal
Pottioideae	Tortula	Tortula atrovirens	(Sm.) Lindb	species	Previously recorded	26	11	26	Arkhangai; Bayan-Ölgii; Bayankhongor; Dornogovi; Govi-Altai; Khovd; Sükhbaatar; Töv; Uvs; Ömnögovi; Övörkhangai	Arkhangai: Tsetserleg; Bayan-Ölgii: Nogoonnuur; Bayankhongor: Bayantsagaan; Bayankhongor: Bayinlig; Bayankhongor: Bogd; Dornogovi: Dalanjargalan; Dornogovi: Ikhkhet; Govi-Altai: Altai; Govi-Altai: Bugat; Govi-Altai: Darvi; Govi-Altai: Khaliun; Govi-Altai: Sharga; Govi-Altai: Tonkhil; Govi-Altai: Tsogt; Khovd: Altai; Khovd: Bulgan; Khovd: Duut; Khovd: Üyench; Sükhbaatar: Dariganga; Töv: Bayan-Önjü…	Arkhangai_Tsetserleg; Bayan-Ölgii_Nogoonnuur; Bayankhongor_Bayantsagaan; Bayankhongor_Bayinlig; Bayankhongor_Bogd; Dornogovi_Dalanjargalan; Dornogovi_Ikhkhet; Govi-Altai_Altai; Govi-Altai_Bugat; Govi-Altai_Darvi; Govi-Altai_Khaliun; Govi-Altai_Sharga; Govi-Altai_Tonkhil; Govi-Altai_Tsogt; Khovd_Altai; Khovd_Bulgan; Khovd_Duut; Khovd_Üyench; Sükhbaatar_Dariganga; Töv_Bayan-Önjüül; Uvs_Bökhmörön; Ö…
Pottioideae	Tortula	Tortula capillaris	(Dixon ex P.C. Chen) R.H. Zander	species	New taxon record	2	2	2	Bayan-Ölgii; Khovd	Bayan-Ölgii: Nogoonnuur; Khovd: Erdenebüren	Bayan-Ölgii_Nogoonnuur; Khovd_Erdenebüren
Pottioideae	Tortula	Tortula cernua	(Huebener) Lindb	species	Previously recorded	11	8	11	Arkhangai; Bayan-Ölgii; Bayankhongor; Govi-Altai; Khövsgöl; Selenge; Töv; Ömnögovi	Arkhangai: Erdenemandal; Arkhangai: Tüvshrüülekh; Bayan-Ölgii: Nogoonnuur; Bayankhongor: Bogd; Govi-Altai: Khaliun; Khövsgöl: Tömörbulag; Selenge: Altanbulag; Selenge: Urgamal; Töv: Altanbulag; Töv: Möngönmorit; Ömnögovi: Noyon	Arkhangai_Erdenemandal; Arkhangai_Tüvshrüülekh; Bayan-Ölgii_Nogoonnuur; Bayankhongor_Bogd; Govi-Altai_Khaliun; Khövsgöl_Tömörbulag; Selenge_Altanbulag; Selenge_Urgamal; Töv_Altanbulag; Töv_Möngönmorit; Ömnögovi_Noyon
Pottioideae	Tortula	Tortula cuneifolia	(Dicks.) Turner	species	Previously recorded	1	1	1	Khovd	Khovd: Altai	Khovd_Altai
Pottioideae	Tortula	Tortula hoppeana	(Schultz) Ochyra	species	Previously recorded	8	5	8	Bayan-Ölgii; Khovd; Khövsgöl; Ömnögovi; Övörkhangai	Bayan-Ölgii: Nogoonnuur; Khovd: Bulgan; Khovd: Mönkhkhairkhan; Khovd: Üyench; Khövsgöl: Renchinlkhümbe; Khövsgöl: Ulaan-Uul; Ömnögovi: Khankhongor; Övörkhangai: Uyanga	Bayan-Ölgii_Nogoonnuur; Khovd_Bulgan; Khovd_Mönkhkhairkhan; Khovd_Üyench; Khövsgöl_Renchinlkhümbe; Khövsgöl_Ulaan-Uul; Ömnögovi_Khankhongor; Övörkhangai_Uyanga
Pottioideae	Tortula	Tortula laureri	(Schultz) Lindb	species	Previously recorded	9	8	9	Arkhangai; Govi-Altai; Khovd; Khövsgöl; Töv; Uvs; Zavkhan; Övörkhangai	Arkhangai: Ikh-Tamir; Govi-Altai: Bugat; Khovd: Bulgan; Khövsgöl: Tarialan; Khövsgöl: Ulaan-Uul; Töv: Erden; Uvs: Tarialan; Zavkhan: Tosontsengel; Övörkhangai: Uyanga	Arkhangai_Ikh-Tamir; Govi-Altai_Bugat; Khovd_Bulgan; Khövsgöl_Tarialan; Khövsgöl_Ulaan-Uul; Töv_Erden; Uvs_Tarialan; Zavkhan_Tosontsengel; Övörkhangai_Uyanga
Pottioideae	Tortula	Tortula leucostoma	(R. Br.) Hook. & Grev	species	Previously recorded	10	3	10	Govi-Altai; Khovd; Uvs	Govi-Altai: Biger; Govi-Altai: Bugat; Govi-Altai: Khaliun; Govi-Altai: Tonkhil; Govi-Altai: Tögrög; Khovd: Altai; Khovd: Bulgan; Khovd: Üyench; Uvs: Sagil; Uvs: Tarialan	Govi-Altai_Biger; Govi-Altai_Bugat; Govi-Altai_Khaliun; Govi-Altai_Tonkhil; Govi-Altai_Tögrög; Khovd_Altai; Khovd_Bulgan; Khovd_Üyench; Uvs_Sagil; Uvs_Tarialan
Pottioideae	Tortula	Tortula mucronifolia	Schwägr	species	Previously recorded	52	16	52	Arkhangai; Bayan-Ölgii; Bayankhongor; Bulgan; Dornod; Govi-Altai; Khentii; Khovd; Khövsgöl; Sükhbaatar; Töv; Ulaanbaatar; Uvs; Zavkhan; Ömnögovi; Övörkhangai	Arkhangai: Jargalant; Arkhangai: Khangai; Arkhangai: Tariat; Arkhangai: Tüvshrüülekh; Bayan-Ölgii: Sagsai; Bayankhongor: Bayantsagaan; Bayankhongor: Bogd; Bayankhongor: Gurvanbulag; Bulgan: Gurvanbulag; Bulgan: Khutag-Öndör; Dornod: Khalkhgol; Govi-Altai: Altai; Govi-Altai: Biger; Govi-Altai: Gobi Altai Mountains; Govi-Altai: Khaliun; Govi-Altai: Sharga; Govi-Altai: Tonkhil; Govi-Altai: Tsarag; K…	Arkhangai_Jargalant; Arkhangai_Khangai; Arkhangai_Tariat; Arkhangai_Tüvshrüülekh; Bayan-Ölgii_Sagsai; Bayankhongor_Bayantsagaan; Bayankhongor_Bogd; Bayankhongor_Gurvanbulag; Bulgan_Gurvanbulag; Bulgan_Khutag-Öndör; Dornod_Khalkhgol; Govi-Altai_Altai; Govi-Altai_Biger; Govi-Altai_Erdene sum; Govi-Altai_Khaliun; Govi-Altai_Sharga; Govi-Altai_Tonkhil; Govi-Altai_Tsarag; Khentii_Darkhan; Khentii_Jarg…
Pottioideae	Tortula	Tortula obtusifolia	(Schwägr.) Mathieu	species	Previously recorded	4	3	4	Govi-Altai; Khövsgöl; Uvs	Govi-Altai: Jargalan; Khövsgöl: Khankh; Khövsgöl: Tsagaannuur; Uvs: Sagil	Govi-Altai_Jargalan; Khövsgöl_Khankh; Khövsgöl_Tsagaannuur; Uvs_Sagil
Pottioideae	Tortula	Tortula systylia	(Schimp.) Lindb	species	Previously recorded	14	8	14	Arkhangai; Bayankhongor; Govi-Altai; Khovd; Töv; Uvs; Zavkhan; Övörkhangai	Arkhangai: Bulgan; Arkhangai: Tüvshrüülekh; Bayankhongor: Bogd; Govi-Altai: Bugat; Khovd: Bulgan; Khovd: Möst; Khovd: Üyench; Töv: Altanbulag; Uvs: Bökhmörön; Uvs: Khovd; Uvs: Sagil; Uvs: Tarialan; Zavkhan: Otgon; Övörkhangai: Uyanga	Arkhangai_Bulgan; Arkhangai_Tüvshrüülekh; Bayankhongor_Bogd; Govi-Altai_Bugat; Khovd_Bulgan; Khovd_Möst; Khovd_Üyench; Töv_Altanbulag; Uvs_Bökhmörön; Uvs_Khovd; Uvs_Sagil; Uvs_Tarialan; Zavkhan_Otgon; Övörkhangai_Uyanga
Pottioideae	Tortula	Tortula transcaspica	Broth	species	Previously recorded	8	4	8	Bayankhongor; Dornogovi; Govi-Altai; Ömnögovi	Bayankhongor: Bayankhongor; Dornogovi: Dalanjargalan; Govi-Altai: Altai; Govi-Altai: Bugat; Govi-Altai: Tsogt; Ömnögovi: Gurvan tes; Ömnögovi: Khankhongor; Ömnögovi: Noyon	Bayankhongor_Bayankhongor; Dornogovi_Dalanjargalan; Govi-Altai_Altai; Govi-Altai_Bugat; Govi-Altai_Tsogt; Ömnögovi_Gurvan tes; Ömnögovi_Khankhongor; Ömnögovi_Noyon
Timmielloideae	Timmiella	Timmiella crassinervis	(Hampe) L.F. Koch	species	New taxon record	8	5	8	Arkhangai; Bulgan; Khövsgöl; Selenge; Zavkhan	Arkhangai: Tüvshrüülekh; Bulgan: Khangal; Bulgan: Khutag-Öndör; Bulgan: Teshig; Khövsgöl: Tarialan; Selenge: Baruunbüren; Selenge: Tüshig; Zavkhan: Tosontsengel	Arkhangai_Tüvshrüülekh; Bulgan_Khangal; Bulgan_Khutag-Öndör; Bulgan_Teshig; Khövsgöl_Tarialan; Selenge_Baruunbüren; Selenge_Tüshig; Zavkhan_Tosontsengel
Trichostomoideae	Oxystegus	Oxystegus daldinianus	(De Not.) Köckinger O. Werner & Ros	species	New taxon record	1	1	1	Töv	Töv: Erdene	Töv_Erdene
Trichostomoideae	Oxystegus	Oxystegus tenuirostris	(Hook. & Taylor) A.J.E. Sm	species	Previously recorded	25	11	25	Arkhangai; Bayankhongor; Bulgan; Govi-Altai; Khentii; Khovd; Khövsgöl; Selenge; Töv; Ulaanbaatar; Zavkhan	Arkhangai: Tsetserleg; Arkhangai: Tüvshrüülekh; Bayankhongor: Bogd; Bulgan: Khangal; Bulgan: Khutag-Öndör; Bulgan: Teshig; Govi-Altai: Biger; Khentii: Dadal; Khentii: Tsenkhermandal; Khovd: Bulgan; Khovd: Üyench; Khövsgöl: Alag-Erdene; Khövsgöl: Renchinlkhümbe; Khövsgöl: Ulaan-Uul; Selenge: Baruunbüren; Selenge: Shaamar; Selenge: Tüshig; Selenge: Yeröö; Töv: Altanbulag; Töv: Batsümber; Töv: Erden…	Arkhangai_Tsetserleg; Arkhangai_Tüvshrüülekh; Bayankhongor_Bogd; Bulgan_Khangal; Bulgan_Khutag-Öndör; Bulgan_Teshig; Govi-Altai_Biger; Khentii_Dadal; Khentii_Tsenkhermandal; Khovd_Bulgan; Khovd_Üyench; Khövsgöl_Alag-Erdene; Khövsgöl_Renchinlkhümbe; Khövsgöl_Ulaan-Uul; Selenge_Baruunbüren; Selenge_Shaamar; Selenge_Tüshig; Selenge_Yeröö; Töv_Altanbulag; Töv_Batsümber; Töv_Erdene; Töv_Möngönmorit; U…
Trichostomoideae	Pseudosymblepharis	Pseudosymblepharis angustata	(Mitt.) Hilp	species	New genus record; new taxon record	3	3	3	Khovd; Khövsgöl; Töv	Khovd: Üyench; Khövsgöl: Renchinlkhümbe; Töv: Erdene	Khovd_Üyench; Khövsgöl_Renchinlkhümbe; Töv_Erdene
Trichostomoideae	Tortella	Tortella alpicola	Dixon	species	Previously recorded	4	3	4	Govi-Altai; Khovd; Khövsgöl	Govi-Altai: Khaliun; Khovd: Bulgan; Khovd: Üyench; Khövsgöl: Renchinlkhümbe	Govi-Altai_Khaliun; Khovd_Bulgan; Khovd_Üyench; Khövsgöl_Renchinlkhümbe
Trichostomoideae	Tortella	Tortella fragilis	(Hook.&Wilson) Limpr	species	Previously recorded	41	11	41	Arkhangai; Bayan-Ölgii; Bayankhongor; Govi-Altai; Khovd; Khövsgöl; Töv; Ulaanbaatar; Uvs; Zavkhan; Övörkhangai	Arkhangai: Erdenemandal; Arkhangai: Tariat; Arkhangai: Tsetserleg; Arkhangai: Tüvshrüülekh; Bayan-Ölgii: Sagsai; Bayankhongor: Bayangovi; Bayankhongor: Bogd; Bayankhongor: Gurvanbulag; Govi-Altai: Biger; Govi-Altai: Bugat; Govi-Altai: Khaliun; Khovd: Bulgan; Khovd: Üyench; Khövsgöl: Khankh; Khövsgöl: Renchinlkhümbe; Khövsgöl: Tsagaan-Uul; Khövsgöl: Tsagaannuur; Khövsgöl: Tömörbulag; Khövsgöl: Ula…	Arkhangai_Erdenemandal; Arkhangai_Tariat; Arkhangai_Tsetserleg; Arkhangai_Tüvshrüülekh; Bayan-Ölgii_Sagsai; Bayankhongor_Bayangovi; Bayankhongor_Bogd; Bayankhongor_Gurvanbulag; Govi-Altai_Biger; Govi-Altai_Bugat; Govi-Altai_Khaliun; Khovd_Bulgan; Khovd_Üyench; Khövsgöl_Khankh; Khövsgöl_Renchinlkhümbe; Khövsgöl_Tsagaan-Uul; Khövsgöl_Tsagaannuur; Khövsgöl_Tömörbulag; Khövsgöl_Ulaan-Uul; Töv_Altanbu…
Trichostomoideae	Tortella	Tortella inclinata var. densa	(Lorentz & Molendo) Limpr	variety	New taxon record	2	2	2	Bayankhongor; Khövsgöl	Bayankhongor: Galuut; Khövsgöl: Renchinlkhümbe	Bayankhongor_Galuut; Khövsgöl_Renchinlkhümbe
Trichostomoideae	Tortella	Tortella tortuosa	(Schrad. ex Hedw.) Limpr	species	Previously recorded	20	8	20	Arkhangai; Bayankhongor; Govi-Altai; Khovd; Khövsgöl; Uvs; Zavkhan; Övörkhangai	Arkhangai: Erdenemandal; Arkhangai: Tüvshrüülekh; Bayankhongor: Bogd; Bayankhongor: Gurvanbulag; Govi-Altai: Bugat; Khovd: Bulgan; Khovd: Üyench; Khövsgöl: Bayanzürkh; Khövsgöl: Renchinlkhümbe; Khövsgöl: Tsagaannuur; Uvs: Bökhmörön; Uvs: Khovd; Uvs: Tarialan; Uvs: Tes; Uvs: Türgen; Uvs: Öndörkhangai; Zavkhan: Aldarkhaan; Zavkhan: Ikh-Uul; Zavkhan: Otgon; Övörkhangai: Uyanga	Arkhangai_Erdenemandal; Arkhangai_Tüvshrüülekh; Bayankhongor_Bogd; Bayankhongor_Gurvanbulag; Govi-Altai_Bugat; Khovd_Bulgan; Khovd_Üyench; Khövsgöl_Bayanzürkh; Khövsgöl_Renchinlkhümbe; Khövsgöl_Tsagaannuur; Uvs_Bökhmörön; Uvs_Khovd; Uvs_Tarialan; Uvs_Tes; Uvs_Türgen; Uvs_Öndörkhangai; Zavkhan_Aldarkhaan; Zavkhan_Ikh-Uul; Zavkhan_Otgon; Övörkhangai_Uyanga
Trichostomoideae	Tortella	Tortella tortuosa var. fragilifolia	(Jur.) Limpr	variety	New taxon record	4	3	4	Arkhangai; Khovd; Khövsgöl	Arkhangai: Tariat; Arkhangai: Tüvshrüülekh; Khovd: Üyench; Khövsgöl: Renchinlkhümbe	Arkhangai_Tariat; Arkhangai_Tüvshrüülekh; Khovd_Üyench; Khövsgöl_Renchinlkhümbe
Trichostomoideae	Trichostomum	Trichostomum crispulum	Bruch	species	Previously recorded	7	5	7	Khentii; Khovd; Khövsgöl; Uvs; Ömnögovi	Khentii: Batshireet; Khovd: Bulgan; Khövsgöl: Khankh; Khövsgöl: Renchinlkhümbe; Uvs: Bökhmörön; Uvs: Khovd; Ömnögovi: Khankhongor	Khentii_Batshireet; Khovd_Bulgan; Khövsgöl_Khankh; Khövsgöl_Renchinlkhümbe; Uvs_Bökhmörön; Uvs_Khovd; Ömnögovi_Khankhongor
Trichostomoideae	Trichostomum	Trichostomum planifolium	(Dixon) R.H. Zander	species	Previously recorded	4	4	4	Dornod; Khovd; Khövsgöl; Sükhbaatar	Dornod: Bayan-Uul; Khovd: Bulgan; Khövsgöl: Khankh; Sükhbaatar: Mönkhkhaan	Dornod_Bayan-Uul; Khovd_Bulgan; Khövsgöl_Khankh; Sükhbaatar_Mönkhkhaan
Trichostomoideae	Weissia	Weissia controversa	Hedw	species	Previously recorded	8	6	8	Bulgan; Darkhan-Uul; Dornogovi; Khentii; Khovd; Töv	Bulgan: Bayan-Agt; Bulgan: Teshig; Darkhan-Uul: Khongor; Dornogovi: Airag; Khentii: Batshireet; Khovd: Üyench; Töv: Bayan-Önjüül; Töv: Erdene	Bulgan_Bayan-Agt; Bulgan_Teshig; Darkhan-Uul_Khongor; Dornogovi_Airag; Khentii_Batshireet; Khovd_Üyench; Töv_Bayan-Önjüül; Töv_Erdene
Trichostomoideae	Weissia	Weissia edentula	Mitt	species	New taxon record	2	2	2	Khentii; Khövsgöl	Khentii: Batshireet; Khövsgöl: Renchinlkhümbe	Khentii_Batshireet; Khövsgöl_Renchinlkhümbe
Trichostomoideae	Weissia	Weissia exserta	(Broth.) P.C. Chen	species	Previously recorded	2	2	2	Khövsgöl; Ulaanbaatar	Khövsgöl: Renchinlkhümbe; Ulaanbaatar: Khan-Uul District	Khövsgöl_Renchinlkhümbe; Ulaanbaatar_Khan-Uul District
Trichostomoideae	Weissia	Weissia newcomeri	(E.B. Bartram) K. Saito	species	New taxon record	3	3	3	Govi-Altai; Khentii; Uvs	Govi-Altai: Altai; Khentii: Batshireet; Uvs: Bökhmörön	Govi-Altai_Altai; Khentii_Batshireet; Uvs_Bökhmörön
