# Supplementary material for: A revised checklist of Pottiaceae (Bryophyta) in Mongolia
Source: PhytoKeys. 2026 Jun 1;275:191–208. doi: 10.3897/phytokeys.275.197551 (PMC13247620; doi:10.3897/phytokeys.275.197551)
Supplement: Supplementary material 2 — Geographic distribution and occupancy summaries [file phytokeys-275-191_article-197551__-s002.xlsx]

## Sheet: S2_Province_summary
Province/city	No. of verified records	Species richness (species units)	Taxon richness (incl. infraspecific taxa)	No. of sums sampled	Mean species per sum	Median species per sum	Max species per sum
Khövsgöl	127	53	55	11	11.3636	11	40
Govi-Altai	124	48	50	13	9.38462	7	19
Khovd	91	45	48	9	9.66667	4	30
Bayankhongor	74	40	40	15	4.93333	2	30
Töv	91	36	37	11	8.27273	7	25
Arkhangai	80	35	36	14	5.64286	5	16
Uvs	92	33	34	13	7	5	17
Ömnögovi	51	27	27	8	6.375	2	19
Ulaanbaatar	28	26	26	2	14	14	23
Zavkhan	52	23	23	11	4.72727	3	12
Bulgan	58	22	22	8	7.25	7.5	14
Khentii	34	15	15	9	3.77778	3	6
Övörkhangai	28	15	15	6	4.66667	4	9
Sükhbaatar	19	15	15	3	6.33333	4	13
Bayan-Ölgii	16	14	14	3	5.33333	5	10
Selenge	25	13	13	7	3.57143	1	9
Dornod	13	11	11	7	1.85714	1	4
Dornogovi	12	11	11	4	3	1	9
Darkhan-Uul	9	7	7	2	4.5	4.5	6
Dundgovi	6	5	5	4	1.5	1	3

## Sheet: S2_Sum_summary
Province/city	Sum (soum/district)	Province_sum	No. of verified records	Species richness (species units)	Taxon richness (incl. infraspecific taxa)
Arkhangai	Bulgan	Arkhangai_Bulgan	4	4	4
Arkhangai	Chuluut	Arkhangai_Chuluut	6	6	6
Arkhangai	Erdenebulgan	Arkhangai_Erdenebulgan	1	1	1
Arkhangai	Erdenemandal	Arkhangai_Erdenemandal	9	9	9
Arkhangai	Ikh-Tamir	Arkhangai_Ikh-Tamir	9	9	9
Arkhangai	Jargalant	Arkhangai_Jargalant	1	1	1
Arkhangai	Khairkhan	Arkhangai_Khairkhan	2	2	2
Arkhangai	Khangai	Arkhangai_Khangai	7	7	7
Arkhangai	Khotont	Arkhangai_Khotont	1	1	1
Arkhangai	Tariat	Arkhangai_Tariat	12	12	12
Arkhangai	Tsenkher	Arkhangai_Tsenkher	1	1	1
Arkhangai	Tsetserleg	Arkhangai_Tsetserleg	9	9	9
Arkhangai	Tüvshrüülekh	Arkhangai_Tüvshrüülekh	17	16	17
Arkhangai	Öndör-Ulaan	Arkhangai_Öndör-Ulaan	1	1	1
Bayan-Ölgii	Nogoonnuur	Bayan-Ölgii_Nogoonnuur	10	10	10
Bayan-Ölgii	Sagsai	Bayan-Ölgii_Sagsai	5	5	5
Bayan-Ölgii	Tsengel	Bayan-Ölgii_Tsengel	1	1	1
Bayankhongor	Baatsagaan	Bayankhongor_Baatsagaan	3	3	3
Bayankhongor	Bayan tsagan	Bayankhongor_Bayan tsagan	1	1	1
Bayankhongor	Bayangovi	Bayankhongor_Bayangovi	6	6	6
Bayankhongor	Bayankhongor	Bayankhongor_Bayankhongor	3	3	3
Bayankhongor	Bayantsagaan	Bayankhongor_Bayantsagaan	6	6	6
Bayankhongor	Bayinlig	Bayankhongor_Bayinlig	7	7	7
Bayankhongor	Bogd	Bayankhongor_Bogd	30	30	30
Bayankhongor	Buutsagaan	Bayankhongor_Buutsagaan	2	2	2
Bayankhongor	Bömbögör	Bayankhongor_Bömbögör	1	1	1
Bayankhongor	Galuut	Bayankhongor_Galuut	2	2	2
Bayankhongor	Gurvanbulag	Bayankhongor_Gurvanbulag	9	9	9
Bayankhongor	Jargalant	Bayankhongor_Jargalant	1	1	1
Bayankhongor	Tolb nuur	Bayankhongor_Tolb nuur	1	1	1
Bayankhongor	Zingst	Bayankhongor_Zingst	1	1	1
Bayankhongor	Ölziit	Bayankhongor_Ölziit	1	1	1
Bulgan	Bayan-Agt	Bulgan_Bayan-Agt	3	3	3
Bulgan	Gurbanbulag	Bulgan_Gurbanbulag	1	1	1
Bulgan	Gurvanbulag	Bulgan_Gurvanbulag	13	13	13
Bulgan	Khangal	Bulgan_Khangal	14	14	14
Bulgan	Khutag-Öndör	Bulgan_Khutag-Öndör	11	11	11
Bulgan	Saikhan	Bulgan_Saikhan	5	5	5
Bulgan	Tegiin	Bulgan_Tegiin	1	1	1
Bulgan	Teshig	Bulgan_Teshig	10	10	10
Darkhan-Uul	Khongor	Darkhan-Uul_Khongor	3	3	3
Darkhan-Uul	Sharyngol	Darkhan-Uul_Sharyngol	6	6	6
Dornod	Bayan-Uul	Dornod_Bayan-Uul	2	2	2
Dornod	Bayandun	Dornod_Bayandun	1	1	1
Dornod	Dashbalbar	Dornod_Dashbalbar	1	1	1
Dornod	Gurvanzagal	Dornod_Gurvanzagal	1	1	1
Dornod	Khalkhgol	Dornod_Khalkhgol	1	1	1
Dornod	Matad	Dornod_Matad	4	4	4
Dornod	Sergelen	Dornod_Sergelen	3	3	3
Dornogovi	Airag	Dornogovi_Airag	1	1	1
Dornogovi	Dalanjargalan	Dornogovi_Dalanjargalan	9	9	9
Dornogovi	Ikhkhet	Dornogovi_Ikhkhet	1	1	1
Dornogovi	Khuvsgul	Dornogovi_Khuvsgul	1	1	1
Dundgovi	Adaatsag	Dundgovi_Adaatsag	3	3	3
Dundgovi	Bayanjargalan	Dundgovi_Bayanjargalan	1	1	1
Dundgovi	Erdenedalai	Dundgovi_Erdenedalai	1	1	1
Dundgovi	Gurvansaikhan	Dundgovi_Gurvansaikhan	1	1	1
Govi-Altai	Altai	Govi-Altai_Altai	18	18	18
Govi-Altai	Biger	Govi-Altai_Biger	19	19	19
Govi-Altai	Bugat	Govi-Altai_Bugat	19	17	19
Govi-Altai	Darvi	Govi-Altai_Darvi	7	7	7
Govi-Altai	Erdene	Govi-Altai_Erdene	1	1	1
Govi-Altai	Gobi Altai Mountains	Govi-Altai_Erdene sum	1	1	1
Govi-Altai	Jargalan	Govi-Altai_Jargalan	7	7	7
Govi-Altai	Khaliun	Govi-Altai_Khaliun	19	19	19
Govi-Altai	Sharga	Govi-Altai_Sharga	4	4	4
Govi-Altai	Tonkhil	Govi-Altai_Tonkhil	11	11	11
Govi-Altai	Tsarag	Govi-Altai_Tsarag	1	1	1
Govi-Altai	Tsogt	Govi-Altai_Tsogt	13	13	13
Govi-Altai	Tögrög	Govi-Altai_Tögrög	4	4	4
Khentii	Batshireet	Khentii_Batshireet	6	6	6
Khentii	Binder	Khentii_Binder	2	2	2
Khentii	Dadal	Khentii_Dadal	4	4	4
Khentii	Darkhan	Khentii_Darkhan	3	3	3
Khentii	Jargaltkhaan	Khentii_Jargaltkhaan	6	6	6
Khentii	Kherlen	Khentii_Kherlen	3	3	3
Khentii	Norovlin	Khentii_Norovlin	1	1	1
Khentii	Tsenkhermandal	Khentii_Tsenkhermandal	6	6	6
Khentii	Ömnödelger	Khentii_Ömnödelger	3	3	3
Khovd	Altai	Khovd_Altai	12	12	12
Khovd	Bulgan	Khovd_Bulgan	32	30	32
Khovd	Buyant	Khovd_Buyant	1	1	1
Khovd	Duut	Khovd_Duut	3	3	3
Khovd	Erdenebüren	Khovd_Erdenebüren	4	4	4
Khovd	Mönkhkhairkhan	Khovd_Mönkhkhairkhan	9	9	9
Khovd	Möst	Khovd_Möst	3	2	3
Khovd	Tsetseg	Khovd_Tsetseg	4	4	4
Khovd	Üyench	Khovd_Üyench	23	22	23
Khövsgöl	Alag-Erdene	Khövsgöl_Alag-Erdene	11	11	11
Khövsgöl	Bayanzürkh	Khövsgöl_Bayanzürkh	3	3	3
Khövsgöl	Chandmani-Öndör	Khövsgöl_Chandmani-Öndör	1	1	1
Khövsgöl	Erdenebulgan	Khövsgöl_Erdenebulgan	1	1	1
Khövsgöl	Khankh	Khövsgöl_Khankh	11	11	11
Khövsgöl	Renchinlkhümbe	Khövsgöl_Renchinlkhümbe	41	40	41
Khövsgöl	Tarialan	Khövsgöl_Tarialan	6	6	6
Khövsgöl	Tsagaan-Uul	Khövsgöl_Tsagaan-Uul	2	2	2
Khövsgöl	Tsagaannuur	Khövsgöl_Tsagaannuur	17	16	17
Khövsgöl	Tömörbulag	Khövsgöl_Tömörbulag	11	11	11
Khövsgöl	Ulaan-Uul	Khövsgöl_Ulaan-Uul	23	23	23
Selenge	Altanbulag	Selenge_Altanbulag	1	1	1
Selenge	Baruunbüren	Selenge_Baruunbüren	9	9	9
Selenge	Shaamar	Selenge_Shaamar	7	7	7
Selenge	Tsagaannuur	Selenge_Tsagaannuur	1	1	1
Selenge	Tüshig	Selenge_Tüshig	5	5	5
Selenge	Urgamal	Selenge_Urgamal	1	1	1
Selenge	Yeröö	Selenge_Yeröö	1	1	1
Sükhbaatar	Dariganga	Sükhbaatar_Dariganga	13	13	13
Sükhbaatar	Mönkhkhaan	Sükhbaatar_Mönkhkhaan	4	4	4
Sükhbaatar	Tümentsogt	Sükhbaatar_Tümentsogt	2	2	2
Töv	Altanbulag	Töv_Altanbulag	25	25	25
Töv	Batsümber	Töv_Batsümber	7	7	7
Töv	Bayan	Töv_Bayan	2	2	2
Töv	Bayan-Önjüül	Töv_Bayan-Önjüül	12	12	12
Töv	Bayandelger	Töv_Bayandelger	3	3	3
Töv	Bornuur	Töv_Bornuur	2	2	2
Töv	Erden	Töv_Erden	1	1	1
Töv	Erdene	Töv_Erdene	14	14	14
Töv	Erdenesant	Töv_Erdenesant	4	4	4
Töv	Möngönmorit	Töv_Möngönmorit	13	13	13
Töv	Sergelen	Töv_Sergelen	8	8	8
Ulaanbaatar	Khan-Uul District	Ulaanbaatar_Khan-Uul District	23	23	23
Ulaanbaatar	Sukhbaatar District	Ulaanbaatar_Sukhbaatar District	5	5	5
Uvs	Baruunturuun	Uvs_Baruunturuun	10	10	10
Uvs	Bökhmörön	Uvs_Bökhmörön	16	16	16
Uvs	Khiyalgas	Uvs_Khiyalgas	1	1	1
Uvs	Khovd	Uvs_Khovd	9	9	9
Uvs	Khyargas	Uvs_Khyargas	5	5	5
Uvs	Malchin	Uvs_Malchin	1	1	1
Uvs	Sagil	Uvs_Sagil	16	16	16
Uvs	Tarialan	Uvs_Tarialan	18	17	18
Uvs	Tes	Uvs_Tes	2	2	2
Uvs	Türgen	Uvs_Türgen	7	7	7
Uvs	Ulangom	Uvs_Ulangom	1	1	1
Uvs	Züünkhangai	Uvs_Züünkhangai	1	1	1
Uvs	Öndörkhangai	Uvs_Öndörkhangai	5	5	5
Zavkhan	Aldarkhaan	Zavkhan_Aldarkhaan	6	6	6
Zavkhan	Bayankhairhan	Zavkhan_Bayankhairhan	3	3	3
Zavkhan	Bayantes	Zavkhan_Bayantes	1	1	1
Zavkhan	Ikh-Uul	Zavkhan_Ikh-Uul	6	6	6
Zavkhan	Nömrög	Zavkhan_Nömrög	5	5	5
Zavkhan	Otgon	Zavkhan_Otgon	11	11	11
Zavkhan	Santmargats	Zavkhan_Santmargats	2	2	2
Zavkhan	Tes	Zavkhan_Tes	3	3	3
Zavkhan	Tosontsengel	Zavkhan_Tosontsengel	12	12	12
Zavkhan	Urgamal	Zavkhan_Urgamal	1	1	1
Zavkhan	Zavkhanmandal	Zavkhan_Zavkhanmandal	2	2	2
Ömnögovi	Bayandalai	Ömnögovi_Bayandalai	1	1	1
Ömnögovi	Gurvan tes	Ömnögovi_Gurvan tes	1	1	1
Ömnögovi	Gurvantaes	Ömnögovi_Gurvantaes	2	2	2
Ömnögovi	Gurvantes	Ömnögovi_Gurvantes	8	8	8
Ömnögovi	Khankhongor	Ömnögovi_Khankhongor	19	19	19
Ömnögovi	Nomgon	Ömnögovi_Nomgon	2	2	2
Ömnögovi	Noyon	Ömnögovi_Noyon	17	17	17
Ömnögovi	Sevrei	Ömnögovi_Sevrei	1	1	1
Övörkhangai	Arvaikheer city	Övörkhangai_Arvaikheer city	4	4	4
Övörkhangai	Baruun Bayan-Ulaan	Övörkhangai_Baruun Bayan-Ulaan	2	2	2
Övörkhangai	Bat-Ölzii	Övörkhangai_Bat-Ölzii	9	9	9
Övörkhangai	Bayan-Öndör	Övörkhangai_Bayan-Öndör	4	4	4
Övörkhangai	Bürd	Övörkhangai_Bürd	1	1	1
Övörkhangai	Uyanga	Övörkhangai_Uyanga	8	8	8

## Sheet: S2_Top10_sums
Province/city	Sum (soum/district)	Province_sum	No. of verified records	Species richness (species units)	Taxon richness (incl. infraspecific taxa)
Khövsgöl	Renchinlkhümbe	Khövsgöl_Renchinlkhümbe	41	40	41
Khovd	Bulgan	Khovd_Bulgan	32	30	32
Bayankhongor	Bogd	Bayankhongor_Bogd	30	30	30
Töv	Altanbulag	Töv_Altanbulag	25	25	25
Khövsgöl	Ulaan-Uul	Khövsgöl_Ulaan-Uul	23	23	23
Ulaanbaatar	Khan-Uul District	Ulaanbaatar_Khan-Uul District	23	23	23
Khovd	Üyench	Khovd_Üyench	23	22	23
Govi-Altai	Biger	Govi-Altai_Biger	19	19	19
Govi-Altai	Khaliun	Govi-Altai_Khaliun	19	19	19
Ömnögovi	Khankhongor	Ömnögovi_Khankhongor	19	19	19

## Sheet: S2_Species_occupancy
Species unit	No. of verified records	No. of provinces occupied	No. of sums occupied	Provincial occupancy class	Occupancy (sum) class
Bryoerythrophyllum recurvirostrum	83	20	83	>= 8 provinces	>= 8 sums
Syntrichia ruralis	76	18	76	>= 8 provinces	>= 8 sums
Syntrichia laevipila	37	18	37	>= 8 provinces	>= 8 sums
Syntrichia submontana	58	17	58	>= 8 provinces	>= 8 sums
Didymodon rigidulus	51	17	48	>= 8 provinces	>= 8 sums
Tortula mucronifolia	52	16	52	>= 8 provinces	>= 8 sums
Syntrichia sinensis	31	12	31	>= 8 provinces	>= 8 sums
Bryoerythrophyllum ferruginascens	14	12	14	>= 8 provinces	>= 8 sums
Tortella fragilis	41	11	41	>= 8 provinces	>= 8 sums
Tortula atrovirens	26	11	26	>= 8 provinces	>= 8 sums
Oxystegus tenuirostris	25	11	25	>= 8 provinces	>= 8 sums
Bryoerythrophyllum latinervium	15	11	15	>= 8 provinces	>= 8 sums
Syntrichia calcicola	19	10	19	>= 8 provinces	>= 8 sums
Syntrichia virescens	19	10	19	>= 8 provinces	>= 8 sums
Didymodon acutus	15	10	15	>= 8 provinces	>= 8 sums
Didymodon constrictus	15	10	14	>= 8 provinces	>= 8 sums
Molendoa sendtneriana	14	9	14	>= 8 provinces	>= 8 sums
Syntrichia norvegica	22	8	22	>= 8 provinces	>= 8 sums
Tortella tortuosa	24	8	21	>= 8 provinces	>= 8 sums
Didymodon vinealis	14	8	14	>= 8 provinces	>= 8 sums
Tortula systylia	14	8	14	>= 8 provinces	>= 8 sums
Leptodontium flexifolium	12	8	12	>= 8 provinces	>= 8 sums
Tortula cernua	11	8	11	>= 8 provinces	>= 8 sums
Tortula laureri	9	8	9	>= 8 provinces	>= 8 sums
Didymodon gaochienii	12	7	12	4–7 provinces	>= 8 sums
Streblotrichum convolutum	12	7	12	4–7 provinces	>= 8 sums
Didymodon icmadophilus	9	7	9	4–7 provinces	>= 8 sums
Didymodon nigrescens	9	7	9	4–7 provinces	>= 8 sums
Stegonia latifolia	15	6	15	4–7 provinces	>= 8 sums
Gymnostomum aeruginosum	13	6	13	4–7 provinces	>= 8 sums
Barbula unguiculata	8	6	8	4–7 provinces	>= 8 sums
Weissia controversa	8	6	8	4–7 provinces	>= 8 sums
Crossidium squamiferum	17	5	16	4–7 provinces	>= 8 sums
Bryoerythrophyllum sollmanianum	12	5	12	4–7 provinces	>= 8 sums
Didymodon asperifolius	10	5	10	4–7 provinces	>= 8 sums
Aloina brevirostris	9	5	9	4–7 provinces	>= 8 sums
Pterygoneurum kozlovii	8	5	8	4–7 provinces	>= 8 sums
Timmiella crassinervis	8	5	8	4–7 provinces	>= 8 sums
Tortula hoppeana	8	5	8	4–7 provinces	>= 8 sums
Trichostomum crispulum	7	5	7	4–7 provinces	4–7 sums
Ardeuma recurvirostrum	6	5	6	4–7 provinces	4–7 sums
Didymodon tectorum	6	5	6	4–7 provinces	4–7 sums
Phascum cuspidatum	5	5	5	4–7 provinces	4–7 sums
Syntrichia bidentata	8	4	8	4–7 provinces	>= 8 sums
Tortula transcaspica	8	4	8	4–7 provinces	>= 8 sums
Didymodon hedysariformis	7	4	7	4–7 provinces	4–7 sums
Aloina rigida	4	4	4	4–7 provinces	4–7 sums
Didymodon mongolicus	4	4	4	4–7 provinces	4–7 sums
Didymodon tibeticus	4	4	4	4–7 provinces	4–7 sums
Hennediella heimii	4	4	4	4–7 provinces	4–7 sums
Trichostomum planifolium	4	4	4	4–7 provinces	4–7 sums
Tortula leucostoma	10	3	10	2–3 provinces	>= 8 sums
Pterygoneurum subsessile	8	3	8	2–3 provinces	>= 8 sums
Molendoa schliephackei	5	3	5	2–3 provinces	4–7 sums
Didymodon ferrugineus	4	3	4	2–3 provinces	4–7 sums
Tortella alpicola	4	3	4	2–3 provinces	4–7 sums
Tortula obtusifolia	4	3	4	2–3 provinces	4–7 sums
Didymodon australasiae	3	3	3	2–3 provinces	2–3 sums
Didymodon tophaceus	3	3	3	2–3 provinces	2–3 sums
Hilpertia velenovskyi	3	3	3	2–3 provinces	2–3 sums
Pseudosymblepharis angustata	3	3	3	2–3 provinces	2–3 sums
Weissia newcomeri	3	3	3	2–3 provinces	2–3 sums
Syntrichia caninervis	11	2	9	2–3 provinces	>= 8 sums
Didymodon perobtusus	4	2	4	2–3 provinces	4–7 sums
Stegonia pilifera	4	2	4	2–3 provinces	4–7 sums
Syntrichia pseudohandelii	3	2	3	2–3 provinces	2–3 sums
Didymodon anserinocapitatus	2	2	2	2–3 provinces	2–3 sums
Didymodon fallax	2	2	2	2–3 provinces	2–3 sums
Didymodon maximus	2	2	2	2–3 provinces	2–3 sums
Molendoa hornschuchiana	2	2	2	2–3 provinces	2–3 sums
Tortella inclinata	2	2	2	2–3 provinces	2–3 sums
Tortula capillaris	2	2	2	2–3 provinces	2–3 sums
Weissia edentula	2	2	2	2–3 provinces	2–3 sums
Weissia exserta	2	2	2	2–3 provinces	2–3 sums
Bryoerythrophyllum inaequalifolium	2	1	2	1 province	2–3 sums
Anoectangium aestivum	1	1	1	1 province	1 sum
Bryoerythrophyllum rotundatum	1	1	1	1 province	1 sum
Didymodon cordatus	1	1	1	1 province	1 sum
Didymodon glaucus	1	1	1	1 province	1 sum
Didymodon johansenii	1	1	1	1 province	1 sum
Didymodon kunlunensis	1	1	1	1 province	1 sum
Didymodon leskeoides	1	1	1	1 province	1 sum
Didymodon rivicola	1	1	1	1 province	1 sum
Didymodon rufidulus	1	1	1	1 province	1 sum
Didymodon zanderi	1	1	1	1 province	1 sum
Gyroweisia yuennanensis	1	1	1	1 province	1 sum
Oxystegus daldinianus	1	1	1	1 province	1 sum
Pottia bryoides	1	1	1	1 province	1 sum
Pottia lanceolata	1	1	1	1 province	1 sum
Pterygoneurum ovatum	1	1	1	1 province	1 sum
Syntrichia handelii	1	1	1	1 province	1 sum
Syntrichia papillosa	1	1	1	1 province	1 sum
Tortula cuneifolia	1	1	1	1 province	1 sum
